# Supplementary material for: Differences and biocontrol potential of haustorial endophytic fungi from Taxillus Chinensis on different host plants
Source: BMC Microbiol. 2023 May 13;23:128. doi: 10.1186/s12866-023-02878-x (PMC10182615; doi:10.1186/s12866-023-02878-x)
Supplement: Supplementary file 1 — Additional files 1: Table s1 The isolation rates of endophytic fungi from T. chinensis of Fig. 1 raw data; Table s2-s3. The isolation frequency of orders (A) and genera (B) related to T. chinensis parasitized on different host plants from the raw data shown in Fig. 3A and B; Table s4. The diversity and distribution of endophytic fungi isolated from T. chinensis parasitized on different host plants from raw data in Fig. 4; Table s5. The antifungal activities of crude extracts from fermentation products of endophytic fungi from the raw data of Fig. 6; Table 5 [file 12866_2023_2878_MOESM1_ESM.xlsx]

## Sheet: table s1
Table s1 The isolation rates of endophytic fungi from T. chinensis of figure 1 raw data.
Species	Host plants
	P. chinense	D. kaki	P. salicina	B. purpurea	D. longan	D. odorifera	M. alba
Nigrospora musae	1	0	0	0	0	0	0
Nigrospora sphaerica	0	0	0	0	0	0	1
Nigrospora spp.	1	0	0	1	1	2	4
Pestalotiopsis arceuthobii	0	0	0	0	2	1	2
Pestalotiopsis spp.	0	2	13	0	5	11	4
Neopestalotiopsis spp.	0	2	3	0	5	1	15
Xylaria longipes	0	0	0	1	0	0	0
Xylaria sp.	0	0	0	0	0	0	1
Hypoxylon investiens	0	0	0	0	0	1	0
Daldinia govorovae	0	0	0	0	1	0	0
Colletotrichum acutatum	0	0	0	0	0	1	0
Fusarium incarnatum	0	0	0	0	0	1	0
Fusarium sp.	0	0	0	0	0	0	1
Diaporthe phaseolorum	0	4	0	3	2	2	0
Diaporthe perseae	0	0	0	2	0	0	0
Diaporthe spp.	6	4	1	16	10	6	4
Exserohilum rostratum	2	0	0	0	0	0	0
Neofusicoccum parvum	0	0	0	0	0	1	0
unidentified	0	0	3	0	0	0	0
TOTAL	10	12	20	23	26	27	32
IR (%)	28.57	34.29	57.14	65.71	74.29	77.14	91.43

## Sheet: table s2
Table s2 The isolation frequency of orders (A) related to T. chinensis parasitized on different
host plants of figure 3A raw data.
order	Host plants
	M. alba	P. salicina	P. chinense	D. odorifera	B. purpurea	D. kaki	D. longan
Trichosphaeriales	3.33	--	1.33	1.33	0.67	--	0.67
Xylariales	14.67	10.67	--	9.33	0.67	2.67	8.67
Glomerellales	--	--	--	0.67	--	--	--
Hypocreales	0.67	--	--	0.67	--	--	--
Diaporthales	2.67	0.67	4	5.33	14	5.33	8
Pleosporales	--	--	1.33	--	--	--	--
Botryosphaeriales	--	--	--	0.67	--	--	--
Unidentified	--	2	--	--	--	--	--

## Sheet: table s3
Table s3 The isolation frequency of genera (B) related to T. chinensis parasitized
on different host plants of figure 3B raw data.
genera	Host plants
	M. alba	P. salicina	P. chinense	D. odorifera	B. purpurea	D. kaki	D. longan
Nigrospora	3.33	--	1.33	1.33	0.67	--	0.67
Pestalotiopsis	4	8.67	--	8	--	1.33	4.67
Neopestalotiopsis	10	2	--	0.67	--	1.33	3.33
Xylaria	0.67	--	--	--	0.67	--	--
Hypoxylon	--	--	--	0.67	--	--	--
Daldinia	--	--	--	--	--	--	0.67
Colletotrichum	--	--	--	0.67	--	--	--
Fusarium	0.67	--	--	0.67	--	--	--
Diaporthe	2.67	0.67	4	5.33	14	5.33	8
Exserohilum	--	--	1.33	--	--	--	--
Neofusicoccum	--	--	--	0.67	--	--	--
Unidentified	--	2	--	--	--	--	--

## Sheet: table s4
Table s4 The diversity and distribution of endophytic fungi isolated from T. chinensis parasitized on different host plants of figure 4 raw data.
Fusarium sp.	Fusarium incarnatum	Colletotrichum sp.	Daldinia govorovae	Hypoxylon investiens	Xylaria sp.	Xylaria longipes	Neopestalotiopsis spp.	Pestalotiopsis spp.	Nigrospora spp.	Nigrospora sphaerica	Total
1	--	--	--	--	1	--	15	6	4	1	32
--	--	--	--	--	--	--	3	13	--	--	20
--	--	--	--	--	--	--	--	--	2	--	10
--	1	1	--	1	--	--	1	12	2	--	27
--	--	--	--	--	--	1	--	--	1	--	23
--	--	--	--	--	--	--	2	2	--	--	12
--	--	--	1	--	--	--	5	7	1	--	26
Total											150

## Sheet: table s5
Table s5 The antifungal activities of crude extracts from fermentation products of endophytic fungi of figure 6 and table 5 raw data.
strains	plant pathogen	R2-CK(average value)/cm	R1-Repeat 1/cm	R1-Repeat2/cm	R1-Repeat3/cm	R1(average value)/cm	Average inhibition rate (%)
9 (N. parvum)	D. glomerata	8.5	1.7	1.35	1.45	1.5	82.35
9 (N. parvum)	C. cassicola	8.15	1.7	2.4	2.55	2.22	72.8
9 (N. parvum)	S. cucurbitacearum	8.5	0	0	0	0	100
17 (H. investiens)	D. glomerata	7.05	2.3	2.45	2.25	2.33	66.91
17 (H. investiens)	C. cassicola	8.15	2.9	2.8	2.85	2.85	66.47
17 (H. investiens)	S. cucurbitacearum	8.5	0	0	0	0	100
P6 (Pestalotiopsis sp.)	D. glomerata	8.5	2.1	2.1	1.55	1.92	77.45
P6 (Pestalotiopsis sp.)	C. cassicola	8.15	2.95	2.2	2.1	2.42	70.35
P6 (Pestalotiopsis sp.)	S. cucurbitacearum	8.5	1.5	1.6	1.62	1.57	81.51
SPSS19.0 software was used to conduct univariate ANOVA analysis and the variance homogeneity test for data in each group. P<0.05 was considered statistically significant.
